# Supplementary material for: Dietary fibre intake in the adult Swiss population: a comprehensive analysis of timing and sources
Source: J Nutr Sci. 2025 Mar 24;14:e27. doi: 10.1017/jns.2025.6 (PMC11950702; doi:10.1017/jns.2025.6)
Supplement: von Blumenthal et al. supplementary material 1 — von Blumenthal et al. supplementary material [file S2048679025000060sup001.zip]

Archive with 11 entries (11 files):
- AEE style sheet_24-07 (1) (1).docx
- AEE-2200038_ONLINE-Thesis Synopsis (1).pdf
- wet_2500007_AM (1).zip
- Supplementary material 1-4_AU.pdf
- Anthropometric characteristics and indicators of  eating and physical activity behaviors  in the Swiss adult population 2014-2015.pdf
- Supplementary material 1-4_AU (1).pdf
- AEE-2400061-Thesis Symosis (1).pdf
- WT-D-24-00159R1(JKN) (1).docx
- JNS-2300002.pdf
- BJN-2500020.zip
- menuCH_supplementary_information_012025.docx
